# Supplementary material for: Cell Settling, Migration, and Stochastic Cancer Gene Expression Suggest Potassium Membrane Flux May Initiate pH Reversal
Source: Biomolecules. 2025 Aug 16;15(8):1177. doi: 10.3390/biom15081177 (PMC12384032; doi:10.3390/biom15081177)
Supplement: Supplementary file 1 [file biomolecules-15-01177-s001.zip]

Archive with 1 entries (1 files):
- biomolecules-3758455-supplementary.pdf
